# Supplementary material for: Effect of Childhood Pneumococcal Conjugate Vaccination on Invasive Disease Serotypes in Serbia
Source: Vaccines (Basel). 2024 Aug 22;12(8):940. doi: 10.3390/vaccines12080940 (PMC11359874; doi:10.3390/vaccines12080940)
Supplement: Supplementary file 1 [file vaccines-12-00940-s001.zip]

Archive with 1 entries (1 files):
- vaccines-3138397-supplementary.xlsx
