# Supplementary material for: Effect of Childhood Pneumococcal Conjugate Vaccination on Invasive Disease Serotypes in Serbia
Source: Vaccines (Basel). 2024 Aug 22;12(8):940. doi: 10.3390/vaccines12080940 (PMC11359874; doi:10.3390/vaccines12080940)
Supplement: Supplementary file 1 [file vaccines-12-00940-s001.zip › vaccines-3138397-supplementary.xlsx]

## Sheet: Sheet1
Table S1. Detected circulating clonal complexes among 246 invasive Streptococcus pneumoniae isolates from Serbia.
ST	CC	Associated PMEN clone	aroE	gdh	gki	recP	spi	xpt	ddl	Period	Serotype
15	15	England14-9-SLV	1	5	4	5	5	3	8	pre-PCV	14
15	15	England14-9-SLV	1	5	4	5	5	3	8	pre-PCV	14
15	15	England14-9-SLV	1	5	4	5	5	3	8	pre-PCV	14
15	15	England14-9-SLV	1	5	4	5	5	3	8	pre-PCV	14
15	15	England14-9-SLV	1	5	4	5	5	3	8	pre-PCV	14
15	15	England14-9-SLV	1	5	4	5	5	3	8	pre-PCV	14
15	15	England14-9-SLV	1	5	4	5	5	3	8	pre-PCV	14
15	15	England14-9-SLV	1	5	4	5	5	3	8	pre-PCV	14
15	15	England14-9-SLV	1	5	4	5	5	3	8	pre-PCV	14
15	15	England14-9-SLV	1	5	4	5	5	3	8	post-PCV	14
15	15	England14-9-SLV	1	5	4	5	5	3	8	post-PCV	14
15_gdh	15	England14-9-DLV	1	25	4	5	5	3	8	pre-PCV	14
550	15	England14-9-DLV	1	5	4	4	5	3	8	pre-PCV	14
550	15	England14-9-DLV	1	5	4	4	5	3	8	pre-PCV	14
18090	15		1	5	4	4	15	3	1172	pre-PCV	14
18090	15		1	5	4	4	15	3	1172	pre-PCV	14
18090	15		1	5	4	4	15	3	1172	pre-PCV	14
18090	15		1	5	4	4	15	3	1172	pre-PCV	14
18090	15		1	5	4	4	15	3	1172	pre-PCV	14
18090	15		1	5	4	4	15	3	1172	pre-PCV	14
30	singleton		1	5	27	20	1	1	1	pre-PCV	7F
36	355		1	8	4	1	1	4	6	pre-PCV	23F
36	355		1	8	4	1	1	4	6	pre-PCV	23F
311	355		1	8	9	1	6	4	6	pre-PCV	23F
355	355	Tennessee23F-4-SLV	1	8	4	2	6	4	6	post-PCV	23F
2829	355	Tennessee23F-4-DLV	1	8	4	9	6	4	6	pre-PCV	23A
2829	355	Tennessee23F-4-DLV	1	8	4	9	6	4	6	post-PCV	23F
2829	355	Tennessee23F-4-DLV	1	8	4	9	6	4	6	post-PCV	23F
2829	355	Tennessee23F-4-DLV	1	8	4	9	6	4	6	post-PCV	23F
53	53	Netherlands8-33	2	5	1	11	16	3	14	post-PCV	8
62	53		2	5	29	12	16	3	14	pre-PCV	11A
3778	53	Netherlands8-33-SLV	2	5	1	11	190	3	14	pre-PCV	8
63	63/2101	Sweden15A-25	2	5	36	12	17	21	14	pre-PCV	15A
63	63/2101	Sweden15A-25	2	5	36	12	17	21	14	pre-PCV	19F
2101	63/2101	Sweden15A-25-SLV	2	5	36	12	17	5	14	pre-PCV	19F
66	66	Tennessee14-18-SLV	2	8	2	4	6	1	1	pre-PCV	9N
66	66	Tennessee14-18-SLV	2	8	2	4	6	1	1	pre-PCV	9N
66	66	Tennessee14-18-SLV	2	8	2	4	6	1	1	post-PCV	9N
66	66	Tennessee14-18-SLV	2	8	2	4	6	1	1	post-PCV	14
2298	66	Tennessee14-18-DLV	2	8	2	4	6	1	15	pre-PCV	9N
2298	66	Tennessee14-18-DLV	2	8	2	4	6	1	15	pre-PCV	9N
72	singleton		2	13	2	4	8	4	1	post-PCV	7F
81	81/634	Spain23F-1	4	4	2	4	4	1	1	pre-PCV	23F
81	81/634	Spain23F-1	4	4	2	4	4	1	1	pre-PCV	23F
81	81/634	Spain23F-1	4	4	2	4	4	1	1	pre-PCV	23F
81	81/634	Spain23F-1	4	4	2	4	4	1	1	pre-PCV	22F
81	81/634	Spain23F-1	4	4	2	4	4	1	1	pre-PCV	6B
81	81/634	Spain23F-1	4	4	2	4	4	1	1	pre-PCV	23F
81	81/634	Spain23F-1	4	4	2	4	4	1	1	pre-PCV	23F
634	81/634	Spain23F-1-SLV	4	4	2	4	4	85	1	pre-PCV	23F
97	97/1551		5	7	4	2	1	1	27	pre-PCV	10A
1551	97/1551		5	7	4	2	10	1	6	pre-PCV	10A
1551	97/1551		5	7	4	2	10	1	6	post-PCV	10A
1551	97/1551		5	7	4	2	10	1	6	post-PCV	10A
102	singleton		5	13	11	4	15	12	19	post-PCV	18C
113	113	Netherlands18C-36	7	2	1	1	10	1	21	pre-PCV	18C
113	113	Netherlands18C-36	7	2	1	1	10	1	21	pre-PCV	18C
113	113	Netherlands18C-36	7	2	1	1	10	1	21	post-PCV	18C
114	113	Netherlands18C-36-SLV	7	2	1	1	24	1	21	pre-PCV	18C
114	113	Netherlands18C-36-SLV	7	2	1	1	24	1	21	pre-PCV	18C
114	113	Netherlands18C-36-SLV	7	2	1	1	24	1	21	pre-PCV	18C
123	113		7	2	40	1	10	1	45	pre-PCV	17F
143	156		7	5	10	18	6	8	1	pre-PCV	14
143	156		7	5	10	18	6	8	1	post-PCV	14
143	156		7	5	10	18	6	8	1	post-PCV	14
156	156	Spain9V-3	7	11	10	1	6	8	1	pre-PCV	9A
156	156	Spain9V-3	7	11	10	1	6	8	1	pre-PCV	9A
156	156	Spain9V-3	7	11	10	1	6	8	1	pre-PCV	14
156	156	Spain9V-3	7	11	10	1	6	8	1	pre-PCV	9V
156	156	Spain9V-3	7	11	10	1	6	8	1	pre-PCV	9A
156	156	Spain9V-3	7	11	10	1	6	8	1	pre-PCV	9A
156	156	Spain9V-3	7	11	10	1	6	8	1	pre-PCV	9V
156	156	Spain9V-3	7	11	10	1	6	8	1	post-PCV	9V
162	156	Spain9V-3-SLV	7	11	10	1	6	8	14	pre-PCV	9V
333	156	Spain9V-3-SLV	7	11	4	1	6	8	1	pre-PCV	3
333	156	Spain9V-3-SLV	7	11	4	1	6	8	1	pre-PCV	6A
179	179/3897	Portugal19F-21-SLV	7	14	40	12	1	1	14	pre-PCV	19F
179	179/3897	Portugal19F-21-SLV	7	14	40	12	1	1	14	pre-PCV	19F
179	179/3897	Portugal19F-21-SLV	7	14	40	12	1	1	14	pre-PCV	19F
179	179/3897	Portugal19F-21-SLV	7	14	40	12	1	1	14	pre-PCV	19F
179	179/3897	Portugal19F-21-SLV	7	14	40	12	1	1	14	pre-PCV	19A
3897	179/3897	Portugal19F-21-DLV	7	14	40	123	1	1	14	pre-PCV	19F
180	180/505	Netherlands3-31	7	15	2	10	6	1	22	pre-PCV	3
180	180/505	Netherlands3-31	7	15	2	10	6	1	22	pre-PCV	3
180	180/505	Netherlands3-31	7	15	2	10	6	1	22	pre-PCV	3
180	180/505	Netherlands3-31	7	15	2	10	6	1	22	pre-PCV	3
180	180/505	Netherlands3-31	7	15	2	10	6	1	22	pre-PCV	3
180	180/505	Netherlands3-31	7	15	2	10	6	1	22	pre-PCV	3
180	180/505	Netherlands3-31	7	15	2	10	6	1	22	post-PCV	3
180	180/505	Netherlands3-31	7	15	2	10	6	1	22	post-PCV	3
180	180/505	Netherlands3-31	7	15	2	10	6	1	22	post-PCV	3
180	180/505	Netherlands3-31	7	15	2	10	6	1	22	post-PCV	3
180	180/505	Netherlands3-31	7	15	2	10	6	1	22	post-PCV	3
180	180/505	Netherlands3-31	7	15	2	10	6	1	22	post-PCV	3
180	180/505	Netherlands3-31	7	15	2	10	6	1	22	post-PCV	3
505	180/505	Netherlands3-31-DLV	46	8	2	10	6	1	22	pre-PCV	3
191	191/9102	Netherlands7F-39	8	9	2	1	6	1	17	pre-PCV	19F
191	191/9102	Netherlands7F-39	8	9	2	1	6	1	17	pre-PCV	19F
191	191/9102	Netherlands7F-39	8	9	2	1	6	1	17	pre-PCV	7F
191	191/9102	Netherlands7F-39	8	9	2	1	6	1	17	pre-PCV	7F
191	191/9102	Netherlands7F-39	8	9	2	1	6	1	17	pre-PCV	7F
191	191/9102	Netherlands7F-39	8	9	2	1	6	1	17	pre-PCV	17A
191	191/9102	Netherlands7F-39	8	9	2	1	6	1	17	pre-PCV	6A
191	191/9102	Netherlands7F-39	8	9	2	1	6	1	17	post-PCV	7F
9102	191/9102	Netherlands7F-39-SLV	8	9	2	1	6	529	17	post-PCV	7F
199	645	Netherlands15B-37	8	13	14	4	17	4	14	pre-PCV	19A
199	645	Netherlands15B-37	8	13	14	4	17	4	14	post-PCV	19A
199	645	Netherlands15B-37	8	13	14	4	17	4	14	post-PCV	19A
416	645	Netherlands15B-37-DLV	1	13	14	4	17	51	14	pre-PCV	19A
416	645	Netherlands15B-37-DLV	1	13	14	4	17	51	14	pre-PCV	19F
450	645	Netherlands15B-37-DLV	10	13	14	4	17	95	14	post-PCV	19F
645	645	Netherlands15B-37-SLV	7	13	14	4	17	4	14	pre-PCV	19A
230	230	Denmark14-32	12	19	2	17	6	22	14	pre-PCV	7F
230	230	Denmark14-32	12	19	2	17	6	22	14	post-PCV	6A
878	230	Denmark14-32-SLV	11 (97,3)	19	2	17	6	22	14	pre-PCV	19A
2013	230	Denmark14-32-DLV	12	19	36	17	6	20	14	post-PCV	19A
2013	230	Denmark14-32-DLV	12	19	36	17	6	20	14	post-PCV	19A
2013	230	Denmark14-32-DLV	12	19	36	17	6	20	14	post-PCV	19A
4010	230		12	19	36	17	1	20	14	post-PCV	19A
5240	230	Denmark14-32-SLV	5	19	2	17	6	22	14	pre-PCV	6B
242	singleton	Taiwan23F-15	15	29	4	21	30	1	14	pre-PCV	6A
242	singleton	Taiwan23F-15	15	29	4	21	30	1	14	post-PCV	23F
271	320	Taiwan19F-14-SLV	4	16	19	15	6	20	26	pre-PCV	19F
271	320	Taiwan19F-14-SLV	4	16	19	15	6	20	26	pre-PCV	19F
271	320	Taiwan19F-14-SLV	4	16	19	15	6	20	26	pre-PCV	19F
271	320	Taiwan19F-14-SLV	4	16	19	15	6	20	26	pre-PCV	19F
271	320	Taiwan19F-14-SLV	4	16	19	15	6	20	26	pre-PCV	19F
271	320	Taiwan19F-14-SLV	4	16	19	15	6	20	26	pre-PCV	6B
320	320	Taiwan19F-14-DLV	4	16	19	15	6	20	1	pre-PCV	19F
320	320	Taiwan19F-14-DLV	4	16	19	15	6	20	1	pre-PCV	19F
320	320	Taiwan19F-14-DLV	4	16	19	15	6	20	1	pre-PCV	19F
320	320	Taiwan19F-14-DLV	4	16	19	15	6	20	1	pre-PCV	19F
320	320	Taiwan19F-14-DLV	4	16	19	15	6	20	1	pre-PCV	19F
320	320	Taiwan19F-14-DLV	4	16	19	15	6	20	1	pre-PCV	19F
320	320	Taiwan19F-14-DLV	4	16	19	15	6	20	1	pre-PCV	19F
320	320	Taiwan19F-14-DLV	4	16	19	15	6	20	1	pre-PCV	19F
320	320	Taiwan19F-14-DLV	4	16	19	15	6	20	1	pre-PCV	19F
320	320	Taiwan19F-14-DLV	4	16	19	15	6	20	1	pre-PCV	19F
320	320	Taiwan19F-14-DLV	4	16	19	15	6	20	1	pre-PCV	19F
320	320	Taiwan19F-14-DLV	4	16	19	15	6	20	1	pre-PCV	19F
320	320	Taiwan19F-14-DLV	4	16	19	15	6	20	1	pre-PCV	19F
320	320	Taiwan19F-14-DLV	4	16	19	15	6	20	1	pre-PCV	19F
320	320	Taiwan19F-14-DLV	4	16	19	15	6	20	1	pre-PCV	19F
320	320	Taiwan19F-14-DLV	4	16	19	15	6	20	1	pre-PCV	19F
320	320	Taiwan19F-14-DLV	4	16	19	15	6	20	1	post-PCV	19F
320	320	Taiwan19F-14-DLV	4	16	19	15	6	20	1	post-PCV	19A
320	320	Taiwan19F-14-DLV	4	16	19	15	6	20	1	post-PCV	19A
320	320	Taiwan19F-14-DLV	4	16	19	15	6	20	1	post-PCV	19A
8678	320	Taiwan19F-14-DLV	4	16	19	15	6	20	344	post-PCV	19F
273	273/8144	Greece6B-22	5	6	1	2	6	1	14	pre-PCV	6B
273	273/8144	Greece6B-22	5	6	1	2	6	1	14	pre-PCV	6B
8144	273/8144	Greece6B-22-SLV	5	6	1	1	6	1	14	pre-PCV	3
8144	273/8144	Greece6B-22-SLV	5	6	1	1	6	1	14	pre-PCV	6B
8144	273/8144	Greece6B-22-SLV	5	6	1	1	6	1	14	pre-PCV	6B
8144	273/8144	Greece6B-22-SLV	5	6	1	1	6	1	14	pre-PCV	6B
8144	273/8144	Greece6B-22-SLV	5	6	1	1	6	1	14	pre-PCV	6B
8144	273/8144	Greece6B-22-SLV	5	6	1	1	6	1	14	pre-PCV	6B
8144	273/8144	Greece6B-22-SLV	5	6	1	1	6	1	14	pre-PCV	6B
8144	273/8144	Greece6B-22-SLV	5	6	1	1	6	1	14	pre-PCV	6B
8144	273/8144	Greece6B-22-SLV	5	6	1	1	6	1	14	pre-PCV	19F
8144	273/8144	Greece6B-22-SLV	5	6	1	1	6	1	14	pre-PCV	6B
8144	273/8144	Greece6B-22-SLV	5	6	1	1	6	1	14	pre-PCV	6B
8144	273/8144	Greece6B-22-SLV	5	6	1	1	6	1	14	post-PCV	6B
8144	273/8144	Greece6B-22-SLV	5	6	1	1	6	1	14	post-PCV	6B
8144	273/8144	Greece6B-22-SLV	5	6	1	1	6	1	14	post-PCV	6B
8144_aroE	273/8144	Greece6B-22-DLV	1	6	1	1	6	1	14	pre-PCV	6B
8144_aroE	273/8144	Greece6B-22-DLV	1	6	1	1	6	1	14	pre-PCV	6B
8144_gdh	273/8144	Greece6B-22-DLV	5	7	1	1	6	1	14	post-PCV	6B
10529	273/8144	Greece6B-22-SLV	5	6	1	2	6	1	1	pre-PCV	6B
310	singleton		1	43	41	18	13	49	8	pre-PCV	non typable
386	singleton		32	28	1	1	15	52	14	pre-PCV	6A
386	singleton		32	28	1	1	15	52	14	pre-PCV	6C
386	singleton		32	28	1	1	15	52	14	post-PCV	6B
386	singleton		32	28	1	1	15	52	14	post-PCV	6C
386	singleton		32	28	1	1	15	52	14	post-PCV	6B
386	singleton		32	28	1	1	15	52	14	post-PCV	6C
386	singleton		32	28	1	1	15	52	14	post-PCV	6B
399	473		7	25	4	4	10	20	28	pre-PCV	6A
473	473		7	25	4	4	15	20	28	pre-PCV	6B
473	473		7	25	4	4	15	20	28	pre-PCV	6A
473	473		7	25	4	4	15	20	28	pre-PCV	6A
473	473		7	25	4	4	15	20	28	pre-PCV	6A
473	473		7	25	4	4	15	20	28	pre-PCV	6A
473	473		7	25	4	4	15	20	28	pre-PCV	15A
473	473		7	25	4	4	15	20	28	pre-PCV	6A
473	473		7	25	4	4	15	20	28	pre-PCV	6A
473	473		7	25	4	4	15	20	28	post-PCV	6A
473	473		7	25	4	4	15	20	28	post-PCV	6A
18532	473		7	25	4	1	15	8	28	post-PCV	6B
433	433/2529		1	1	4	1	18	58	17	pre-PCV	22F
433	433/2529		1	1	4	1	18	58	17	post-PCV	22F
433	433/2529		1	1	4	1	18	58	17	post-PCV	22F
433	433/2529		1	1	4	1	18	58	17	post-PCV	22F
433	433/2529		1	1	4	1	18	58	17	post-PCV	22F
2529	433/2529		1	154	17	1	18	58	17	pre-PCV	22F
801	singleton		8	70	4	1	6	116	6	pre-PCV	4
1233	1233/8421		10	11	34	16	15	1	145	pre-PCV	18C
1233	1233/8421		10	11	34	16	15	1	145	post-PCV	18C
8421	1233/8421		10	5	4	16	15	1	145	pre-PCV	18C
1262	singleton		7	41	2	6	10	26	1	pre-PCV	15B
1377	singleton-1377		13	84	15	14	10	16	19	pre-PCV	3
1377	singleton-1377		13	84	15	14	10	16	19	pre-PCV	3
1377	singleton-1377		13	84	15	14	10	16	19	pre-PCV	3
1377	singleton-1377		13	84	15	14	10	16	19	pre-PCV	3
1377	singleton-1377		13	84	15	14	10	16	19	pre-PCV	3
1377	singleton-1377		13	84	15	14	10	16	19	pre-PCV	3
1377	singleton-1377		13	84	15	14	10	16	19	pre-PCV	3
1377	singleton-1377		13	84	15	14	10	16	19	pre-PCV	3
1377	singleton-1377		13	84	15	14	10	16	19	pre-PCV	3
1377	singleton-1377		13	84	15	14	10	16	19	pre-PCV	3
1377	singleton-1377		13	84	15	14	10	16	19	pre-PCV	3
1377	singleton-1377		13	84	15	14	10	16	19	pre-PCV	3
1377	singleton-1377		13	84	15	14	10	16	19	pre-PCV	3
1377	singleton-1377		13	84	15	14	10	16	19	pre-PCV	3
1377	singleton-1377		13	84	15	14	10	16	19	pre-PCV	3
1377	singleton-1377		13	84	15	14	10	16	19	pre-PCV	3
1377	singleton-1377		13	84	15	14	10	16	19	pre-PCV	3
1377	singleton-1377		13	84	15	14	10	16	19	pre-PCV	3
1377	singleton-1377		13	84	15	14	10	16	19	pre-PCV	3
1377	singleton-1377		13	84	15	14	10	16	19	post-PCV	3
1377	singleton-1377		13	84	15	14	10	16	19	post-PCV	3
1377	singleton-1377		13	84	15	14	10	16	19	post-PCV	3
1377	singleton-1377		13	84	15	14	10	16	19	post-PCV	3
1377	singleton-1377		13	84	15	14	10	16	19	post-PCV	3
1377	singleton-1377		13	84	15	14	10	16	19	post-PCV	3
1377	singleton-1377		13	84	15	14	10	16	19	post-PCV	3
1377	singleton-1377		13	84	15	14	10	16	19	post-PCV	3
1377	singleton-1377		13	84	15	14	10	16	19	post-PCV	3
1377	singleton-1377		13	84	15	14	10	16	19	post-PCV	3
1377	singleton-1377		13	84	15	14	10	16	19	post-PCV	3
1377	singleton-1377		13	84	15	14	10	16	19	post-PCV	3
1377	singleton-1377		13	84	15	14	10	16	19	post-PCV	3
2121	6999	Sweden4-38-DLV	10	5	4	5	13	25	18	pre-PCV	4
6999	6999	Sweden4-38-SLV	10	5	4	5	13	1	18	pre-PCV	4
2345	singleton		2	13	8	6	25	6	14	pre-PCV	19A
2690	singleton		7	13	4	19	6	1	34	post-PCV	6B
3347	singleton		11	5	10	18	6	8	1	pre-PCV	14
3557	singleton		7	41	47	16	6	14	17	pre-PCV	15C
4811	singleton		10	8	8	8	15	16	14	post-PCV	8
6342	singleton		13	13	4	16	6	10	120	pre-PCV	15F
8989	singleton		7	5	23	18	6	3	14	post-PCV	11A
10432	singleton		2	19	4	17	15	22	14	pre-PCV	19A
10432	singleton		2	19	4	17	15	22	14	pre-PCV	19A
11340	singleton		7	13	2	5	19	26	695	pre-PCV	19A
2233_gki	singleton		10	16	1	1	17	1	29	pre-PCV	8
novi	singleton		598	40	4	19	10	288	27	post-PCV	19F
